# Supplementary material for: Predicting Low and Non-Responders and Outliers in Patients with Spinal Cord Injury
Source: J Clin Med. 2026 May 28;15(11):4167. doi: 10.3390/jcm15114167 (PMC13257878; doi:10.3390/jcm15114167)
Supplement: Supplementary file 1 [file jcm-15-04167-s001.zip]

Archive with 1 entries (1 files):
- jcm-4199085-supplementary.pdf
